# Supplementary material for: Systematic Analysis of Protein Interaction Network Associated with Azoospermia
Source: Int J Mol Sci. 2016 Nov 10;17(11):1857. doi: 10.3390/ijms17111857 (PMC5133857; doi:10.3390/ijms17111857)
Supplement: Supplementary file 1 [file ijms-17-01857-s001.zip]

Archive with 6 entries (5 files):
- ijms-145224-Supplementary Materials/
- ijms-145224-Supplementary Materials/azoospermia genes.txt
- ijms-145224-Supplementary Materials/KEEG PATHWAYS OF THE PROTEINS WITHIN SMALL NETWORK.xlsx
- ijms-145224-Supplementary Materials/PPI for azoospermia map.txt
- ijms-145224-Supplementary Materials/PPI for the small azoospermia network.txt
- ijms-145224-Supplementary Materials/Thumbs.db
