# Supplementary material for: Systematic Analysis of Protein Interaction Network Associated with Azoospermia
Source: Int J Mol Sci. 2016 Nov 10;17(11):1857. doi: 10.3390/ijms17111857 (PMC5133857; doi:10.3390/ijms17111857)
Supplement: Supplementary file 1 [file ijms-17-01857-s001.zip › ijms-145224-Supplementary Materials/azoospermia genes.txt]

EPB41, EL1
SCP2
BCL10, IMD37
FCGR2A, IGFR2, CD32
OR2W3
SPGF2, ASG
PUM2, KIAA0235
EPAS1, MOP2, HIF2A, ECYT4
FSHR, ODG1
STEAP3, TSAP6, AHMIO2
DCAF17, C20orf37
BOLL, BOULE
SMARCAL1, HARP, SIOD
DAZL, DAZH, SPGYLA
POC1A, PIX2, SOFT
CEP19, C3orf34, MOSPGF
FGFR3, ACH
KIT, PBT
SPATA4, TSARG2
HFE, HLA-H, HFE1, MVCD7, TFQTL2
CYP21A2, CYP21, CA21H
SLC26A8, TAT1, SPGF3
HSF2
GNA12
SEMA3A, SEMAD, COLL1, HH16
LMTK2, KPI2, BREK, KIAA1079
CFTR, ABCC7, CF, MRP7
SCA32
RGS22
NR5A1, FTZF1, FTZ1, SF1, AD4BP, POF7, SRXY3, SPGF8
SLC29A3, ENT3, PHID, HCLAP
NANOS1, NOS1, SPGF12
RBMXL2, HNRNPGT, HNRPGT
RNF141, ZNF230
FSHB, HH24
MTMR2, CMT4B1
GRTH
HJCD, HCLAP
MGCT
SYCP3, SCP3, COR1, SPGF4, RPRGL4
POLG, POLG1, POLGA, PEO, SANDO, SCAE, MTDPS4A, MTDPS4B, MIRAS
RECQL3, RECQ2, BLM, BS
ZMYND15, SPGF14
SRXX2, DUP17q24.3
SOX9, CMD1, SRA1
TAF4B, TAF2C2, TAFII105, SPGF13
KISS1R, GPR54, HH8, CPPB1
STK11, PJS, LKB1
ACSBG2, BGR
NANOS3, NOS3
INSL3
TGFB1, DPD1, CED
LHB, HH23
ZNF331, ZNF463
PANK2, NBIA1, PKAN, HARP
MCM8, POF10
BMP2, BMP2A, BDA2
DAX1, AHC, AHX, NR0B1, SRXY2
AR, DHTR, TFM, SBMA, KD, SMAX1, HYSP1
TEX11, SPGFX2
USP26
SRXX3
DAZAP2
RBMX, MRXS11
MYMY4, CXDELq38
IL9R
TSPY1, TSPY
DELYq11, CYDELq11, SPGFY1
USP9Y, DFFRY, SPGFY2
DDX3Y, DBY
KDM5D, JARID1D, SMCY, HYA
RBMY1A1, RBM1, YRRM1, RBM2
PRY2
TTTY5
TTTY6
PRY
TTY17
TTTY4
BPY2
DAZ
DAZ2
GOLGA2LY
DAZ3
CSPG4LY
CDY1, CDY
TTTY3
