# Supplementary material for: Systematic Analysis of Protein Interaction Network Associated with Azoospermia
Source: Int J Mol Sci. 2016 Nov 10;17(11):1857. doi: 10.3390/ijms17111857 (PMC5133857; doi:10.3390/ijms17111857)
Supplement: Supplementary file 1 [file ijms-17-01857-s001.zip › ijms-145224-Supplementary Materials/KEEG PATHWAYS OF THE PROTEINS WITHIN SMALL NETWORK.xlsx]

## Sheet: Sheet1
	KEGG PATHWAYS OF THE PROTEINS WITHIN SMALL NETWORK
Category	Term	Count	%	PValue	Genes
KEGG_PATHWAY	hsa05200:Pathways in cancer	12	26.087	2.19281e-07	P06400, Q09472, P84022, B0LPE5, Q6IT96, Q13547, P10275, P05412, B3KVH4, Q13485, Q04206, P28482, Q1HBJ4, Q7Z6C1, P42574, P00533, Q499G7, Q9P0T0, P31749
KEGG_PATHWAY	hsa05212:Pancreatic cancer	7	15.2174	1.20114e-06	P06400, B3KVH4, Q13485, Q04206, Q1HBJ4, P28482, P84022, P00533, Q499G7, B0LPE5, Q9P0T0, P31749
KEGG_PATHWAY	hsa05220:Chronic myeloid leukemia	7	15.2174	1.53229e-06	P06400, B0LPE5, P84022, Q6IT96, Q13547, B3KVH4, Q13485, P28482, Q1HBJ4, Q04206, Q499G7, P31749, Q9P0T0
KEGG_PATHWAY	hsa05210:Colorectal cancer	7	15.2174	2.99984e-06	P05412, B3KVH4, Q13485, Q1HBJ4, P28482, P42574, P84022, P00533, Q499G7, B0LPE5, Q9P0T0, P31749
KEGG_PATHWAY	hsa05215:Prostate cancer	7	15.2174	4.21612e-06	P06400, P10275, B3KVH4, Q09472, Q04206, Q1HBJ4, P28482, Q7Z6C1, P00533, Q499G7, B0LPE5, P31749
KEGG_PATHWAY	hsa04110:Cell cycle	7	15.2174	3.00955e-05	P06400, Q13547, Q6IT96, P27348, Q09472, Q13485, Q7Z6C1, P06493, P84022, B7Z3D6, Q9P0T0
KEGG_PATHWAY	hsa04010:MAPK signaling pathway	8	17.3913	0.000282421	P10636, P21333, B0LPE5, Q60FE5, P05412, B3KVH4, Q6NXF2, Q04206, P28482, Q1HBJ4, P42574, Q499G7, P00533, P31749
KEGG_PATHWAY	hsa04520:Adherens junction	5	10.8696	0.000564314	Q09472, Q13485, Q1HBJ4, P28482, Q7Z6C1, P84022, P00533, Q499G7, Q9P0T0
KEGG_PATHWAY	hsa04350:TGF-beta signaling pathway	5	10.8696	0.000896511	Q09472, Q13485, Q1HBJ4, P28482, Q7Z6C1, P84022, Q499G7, P08047, Q9P0T0
KEGG_PATHWAY	hsa05223:Non-small cell lung cancer	4	8.69565	0.00247663	P06400, B3KVH4, Q1HBJ4, P28482, P00533, Q499G7, B0LPE5, P31749
KEGG_PATHWAY	hsa04510:Focal adhesion	6	13.0435	0.00306308	P05412, Q6NXF2, B3KVH4, P49023, Q1HBJ4, P28482, P21333, P00533, Q499G7, B0LPE5, P31749, Q60FE5
KEGG_PATHWAY	hsa04722:Neurotrophin signaling pathway	5	10.8696	0.00332276	P27348, P05412, B3KVH4, Q04206, Q1HBJ4, P28482, Q499G7, B0LPE5, P31749
KEGG_PATHWAY	hsa05214:Glioma	4	8.69565	0.00384608	P06400, B3KVH4, Q1HBJ4, P28482, P00533, Q499G7, B0LPE5, P31749
KEGG_PATHWAY	hsa05120:Epithelial cell signaling in Helicobacter pylori infection	4	8.69565	0.0047724	P05412, Q04206, P42574, P00533
KEGG_PATHWAY	hsa05211:Renal cell carcinoma	4	8.69565	0.00517758	P05412, B3KVH4, Q09472, Q1HBJ4, P28482, Q7Z6C1, Q499G7, B0LPE5, P31749
KEGG_PATHWAY	hsa05218:Melanoma	4	8.69565	0.00538776	P06400, B3KVH4, Q1HBJ4, P28482, P00533, Q499G7, B0LPE5, P31749
KEGG_PATHWAY	hsa04662:B cell receptor signaling pathway	4	8.69565	0.00627978	P05412, B3KVH4, Q04206, Q1HBJ4, P28482, Q499G7, B0LPE5, P31749
KEGG_PATHWAY	hsa04012:ErbB signaling pathway	4	8.69565	0.00946581	P05412, B3KVH4, Q1HBJ4, P28482, P00533, Q499G7, B0LPE5, P31749
KEGG_PATHWAY	hsa04620:Toll-like receptor signaling pathway	4	8.69565	0.0141959	P05412, B3KVH4, Q04206, Q1HBJ4, P28482, Q499G7, B0LPE5, P31749
KEGG_PATHWAY	hsa04660:T cell receptor signaling pathway	4	8.69565	0.0169852	P05412, B3KVH4, Q04206, Q1HBJ4, P28482, Q499G7, B0LPE5, P31749
KEGG_PATHWAY	hsa04114:Oocyte meiosis	4	8.69565	0.017835	P10275, P27348, Q1HBJ4, P28482, P06493, Q499G7, B7Z3D6
KEGG_PATHWAY	hsa05219:Bladder cancer	3	6.52174	0.0190951	P06400, Q1HBJ4, P28482, P00533, Q499G7
KEGG_PATHWAY	hsa05213:Endometrial cancer	3	6.52174	0.0285055	B3KVH4, Q1HBJ4, P28482, P00533, Q499G7, B0LPE5, P31749
KEGG_PATHWAY	hsa05221:Acute myeloid leukemia	3	6.52174	0.0348783	B3KVH4, Q04206, Q1HBJ4, P28482, Q499G7, B0LPE5, P31749
KEGG_PATHWAY	hsa04310:Wnt signaling pathway	4	8.69565	0.040498	P05412, Q09472, Q13485, Q7Z6C1, P84022, Q9P0T0
KEGG_PATHWAY	hsa04370:VEGF signaling pathway	3	6.52174	0.055547	B3KVH4, P49023, Q1HBJ4, P28482, Q499G7, B0LPE5, P31749
KEGG_PATHWAY	hsa05016:Huntington's disease	4	8.69565	0.0624547	Q13547, Q6IT96, Q09472, P42574, Q7Z6C1, P08047
KEGG_PATHWAY	hsa05222:Small cell lung cancer	3	6.52174	0.0678664	P06400, B3KVH4, Q04206, B0LPE5, P31749
KEGG_PATHWAY	hsa04062:Chemokine signaling pathway	4	8.69565	0.068453	B3KVH4, P49023, Q04206, Q1HBJ4, P28482, Q499G7, B0LPE5, P31749
KEGG_PATHWAY	hsa04914:Progesterone-mediated oocyte maturation	3	6.52174	0.0707191	B3KVH4, Q1HBJ4, P28482, P06493, Q499G7, B0LPE5, B7Z3D6, P31749
KEGG_PATHWAY	hsa04210:Apoptosis	3	6.52174	0.0721603	B3KVH4, Q04206, P42574, B0LPE5, P31749
KEGG_PATHWAY	hsa04540:Gap junction	3	6.52174	0.075072	Q1HBJ4, P28482, P06493, P00533, Q499G7, B7Z3D6
KEGG_PATHWAY	hsa04912:GnRH signaling pathway	3	6.52174	0.0886304	P05412, Q1HBJ4, P28482, P00533, Q499G7
