# Supplementary material for: Systematic Analysis of Protein Interaction Network Associated with Azoospermia
Source: Int J Mol Sci. 2016 Nov 10;17(11):1857. doi: 10.3390/ijms17111857 (PMC5133857; doi:10.3390/ijms17111857)
Supplement: Supplementary file 1 [file ijms-17-01857-s001.zip › ijms-145224-Supplementary Materials/PPI for azoospermia map.txt]

PPI OF AZOOSPERMIA NETWORK
MAPT	UBB
MAPT	MAPK1
MAPT	AATF
USP9Y	MAPT
SYCP3	SMC1B
SYCP3	PABPC1
SFRS9	KHDRBS3
SFRS3	YWHAQ
SFRS10	SFRS9
RBMY1A1	SNRPN
RBMY1A1	SFRS9
RBMY1A1	SFRS3
RBMY1A1	SFRS10
RBMY1A1	KHDRBS3
YWHAQ	UBQLN4
YWHAQ	CABIN1
NFATC2	YWHAQ
MEF2C	SP1
MEF2C	NCOA2
MEF2C	MAPK7
MEF2C	HDAC5
MEF2C	HDAC4
MEF2A	SUMO1
MEF2A	MAPK7
MEF2A	HDAC5
MEF2A	HDAC4
MAPK7	RAF1
MEF2D	YWHAQ
MEF2D	SP1
MEF2D	NFATC2
MEF2D	MEF2C
MEF2D	MEF2A
MEF2D	MAPK7
MEF2D	HDAC5
MEF2D	HDAC4
MEF2D	EP300
MEF2D	CASP7
MEF2D	CABIN1
SHBG	UBE3A
DDX3Y	SHBG
UBQLN4	C1orf94
UBB	HGS
TOLLIP	RHOXF2
TOLLIP	RHOXF1
STAM2	UBQLN4
RPS27A	SMURF2
RHOXF2	RHOXF1
RBPMS	ZNF581
RBPMS	TOLLIP
RBPMS	RHOXF2
RBPMS	RHOXF1
RBPMS	RBM9
RBPMS	C1orf94
RBM9	RHOXF2
RBM9	RHOXF1
PLSCR1	ZNF581
PLSCR1	NOC4L
PLSCR1	FLJ20433
NEDD4	HGS
LMO2	RB1
HGS	UBQLN4
HGS	STAM2
HGS	PELP1
CALCOCO2	POLI
CALCOCO2	PIAS4
CALCOCO2	MYST2
ATXN1	UBQLN4
ATXN1	UBE2I
ATXN1	TOLLIP
ATXN1	RHOXF2
ATXN1	RHOXF1
ATXN1	RBPMS
ATXN1	RBM9
ATXN1	RAD54L2
ATXN1	NCOR1
ATXN1	C1orf94
ATXN1	BATF2
QKI	RBPMS
QKI	RBM9
XRCC6	XRCC5
XRCC6	SMAD3
XRCC6	POU2F1
UBE2I	SUMO1
UBE2I	PIAS2
UBE2I	PIAS1
UBE2I	HGS
TSG101	HGS
TSG101	AATF
TGFB1I1	UBQLN4
TGFB1I1	HIPK3
SVIL	TGFB1I1
SUMO1	TRIM24
SUMO1	SOX6
SUMO1	PIAS2
SUMO1	PIAS1
SUMO1	NCOA3
SUMO1	NCOA2
SUMO1	NCOA1
SUMO1	HIPK3
STAT3	PIAS3
STAT3	NCOA1
STAT3	HTATIP
STAT3	GNB2L1
SP1	NCOR2
SP1	NCOR1
SP1	AATF
SMAD4	UBE2I
SMAD4	UBB
SMAD4	SP1
SMAD4	RPS27A
SMAD4	PIAS4
SMAD4	PIAS3
SMAD4	PIAS2
SMAD4	PIAS1
SMAD4	MEF2A
SMAD4	MAPK1
SMAD3	ZFYVE9
SMAD3	SRY
SMAD3	SP1
SMAD3	SMURF2
SMAD3	SMAD4
SMAD3	RANBP9
SMAD3	PIAS4
SMAD3	PIAS3
SMAD3	PCAF
SMAD3	MAPK1
SMAD3	HGS
SMAD1	SMURF2
SMAD1	SMAD4
SMAD1	SMAD3
SMAD1	RPS27A
SMAD1	RAN
SMAD1	PIAS4
SMAD1	PIAS1
SMAD1	PCAF
SMAD1	MAPK1
SLC25A4	NR3C1
RUNX2	XRCC6
RUNX2	XRCC5
RUNX2	SMAD3
RUNX2	RB1
RUNX2	JUN
RUNX2	HDAC4
RUNX2	EP300
RUNX2	CDC2
RUNX1	TLE1
RUNX1	NCOR2
RUNX1	JUN
RUNX1	EP300
RUNX1	CDK6
RELA	TRIP4
RELA	STAT3
RELA	SP1
RELA	PIAS3
RELA	PIAS1
RELA	PCAF
RELA	NCOR2
RB1	SP1
RB1	RBAK
RB1	PELP1
RB1	GNB2L1
RB1	AATF
RAN	SMURF2
RAN	RANBP9
RAF1	RB1
PXN	PABPC1
PTEN	UBE2I
PTEN	PXN
PRMT1	QKI
PRMT1	NCOA3
PRMT1	NCOA2
PRMT1	NCOA1
PRMT1	KHDRBS3
POU2F1	SP1
POU2F1	RELA
POU2F1	NCOR2
PIAS3	NCOA2
PIAS1	PIAS4
PIAS1	PIAS2
PA2G4	RB1
NRIP1	PCAF
NR5A1	SP1
NR5A1	PNRC2
NR5A1	PIAS1
NR5A1	NRIP1
NR5A1	NCOA1
NR5A1	MAPK1
NR5A1	JUN
NR3C1	UBE2I
NR3C1	UBB
NR3C1	TSG101
NR3C1	TRIM24
NR3C1	TGFB1I1
NR3C1	SUMO1
NR3C1	STAT3
NR3C1	SMAD3
NR3C1	RNF14
NR3C1	RELA
NR3C1	RAF1
NR3C1	PSMC3IP
NR3C1	PRPF6
NR3C1	POU2F1
NR3C1	PELP1
NR3C1	NRIP1
NR3C1	NFKB1
NR3C1	NCOR2
NR3C1	NCOR1
NR3C1	NCOA2
NR3C1	NCOA1
NR3C1	MED14
NR3C1	MDM2
NR3C1	MAPK1
NR3C1	JUN
NR3C1	IQWD1
NR3C1	IDE
NR3C1	HSP90AA1
NR3C1	DAP3
NR2C2	CDC37
NR2C1	NRIP1
NR2C1	NR2C2
NR2C1	HDAC4
NR0B1	NRIP1
NR0B1	NR5A1
NR0B1	ESR1
NFKB1	TRIP4
NFKB1	STAT3
NFKB1	RELA
NFKB1	NCOR2
NFKB1	NCOA1
NFKB1	HTATIP
NCOR2	HDAC5
NCOR2	HDAC4
NCOR1	NCOR2
NCOR1	HDAC5
NCOA4	RNF14
NCOA4	PCAF
NCOA3	PCAF
NCOA3	NCOR2
NCOA1	TRIP4
NCOA1	PCAF
MED1	MED14
MDM2	UBQLN4
MDM2	UBB
MDM2	TSG101
MDM2	SUMO1
MDM2	RB1
MDM2	PIAS1
MDM2	PCAF
MDM2	HTATIP
MAPK1	TGIF1
MAPK1	STAT3
MAPK1	SP1
MAPK1	RB1
MAPK1	RAF1
MAPK1	PXN
MAPK1	NCOA3
MAPK1	NCOA1
MAPK1	HDAC4
JUN	UBE2I
JUN	UBB
JUN	TRIP4
JUN	TGIF1
JUN	SUMO1
JUN	STAT3
JUN	SP1
JUN	SMAD4
JUN	SMAD3
JUN	RELA
JUN	RB1
JUN	POU2F1
JUN	PIAS1
JUN	NRIP1
JUN	NFATC2
JUN	NCOA3
JUN	NCOA2
JUN	NCOA1
JUN	MYBBP1A
IL6ST	TLE1
IL6ST	STAT3
HSP90AA1	STAT3
HSP90AA1	RAF1
HSP90AA1	NR2C2
HSP90AA1	MAPK1
HSP90AA1	DAP3
HSP90AA1	CDC37
HMGB1	TLE1
HMGB1	TGIF1
HMGB1	RELA
HMGB1	RB1
HMGB1	POU5F1
HMGB1	NFKB1
HDAC1	UBE2I
HDAC1	TGIF1
HDAC1	STAT3
HDAC1	SP1
HDAC1	RELA
HDAC1	RB1
HDAC1	RAD9A
HDAC1	PIAS4
HDAC1	PIAS3
HDAC1	NRIP1
HDAC1	NFKB1
HDAC1	NCOR2
HDAC1	NCOR1
HDAC1	MDM2
HDAC1	HTATIP
HDAC1	EFCAB6
HDAC1	CABIN1
HDAC1	AOF2
GTF2F2	JUN
GTF2F1	GTF2F2
GSN	PXN
GNB2L1	PABPC1
GAPDH	HTATIP
GAPDH	ATXN1
FOXO1	SMAD4
FOXO1	SMAD3
FLNA	SMAD3
FLNA	SHBG
FHL2	ZFYVE9
FHL2	FOXO1
FHL2	ATXN1
ESR1	WIPI1
ESR1	UBE2I
ESR1	TRIP4
ESR1	TRIM24
ESR1	SP1
ESR1	SMAD4
ESR1	SMAD3
ESR1	RNF4
ESR1	RNF14
ESR1	RELA
ESR1	RBM9
ESR1	RB1
ESR1	PRPF6
ESR1	PRMT1
ESR1	POU2F1
ESR1	PNRC2
ESR1	PIAS3
ESR1	PIAS1
ESR1	PELP1
ESR1	PAK6
ESR1	NSD1
ESR1	NRIP1
ESR1	NR2C2
ESR1	NR2C1
ESR1	NR0B2
ESR1	NFKB1
ESR1	NCOR2
ESR1	NCOR1
ESR1	NCOA3
ESR1	NCOA2
ESR1	NCOA1
ESR1	MED1
ESR1	MDM2
ESR1	MAPK1
ESR1	JUN
ESR1	HTATIP
ESR1	HSP90AA1
ESR1	GTF2H1
ESR1	FOXO1
ESR1	FHL2
EP300	UBE2I
EP300	TSG101
EP300	TRIP4
EP300	TGFB1I1
EP300	STAT3
EP300	SP1
EP300	SMAD4
EP300	SMAD3
EP300	SMAD1
EP300	RELA
EP300	RB1
EP300	RAN
EP300	PIAS3
EP300	PELP1
EP300	PCAF
EP300	NFATC2
EP300	NCOA3
EP300	NCOA2
EP300	NCOA1
EP300	MEF2C
EP300	MEF2A
EP300	MDM2
EP300	JUN
EP300	HTATIP
EP300	HDAC1
EP300	FHL2
EP300	ESR1
EGFR	XRCC6
EGFR	UBB
EGFR	STAT3
EGFR	STAM2
EGFR	PLSCR1
EGFR	MAPK1
EGFR	HGS
EGFR	GAPDH
EGFR	ESR1
DAXX	UBE2I
DAXX	TSG101
DAXX	SUMO1
DAXX	HIPK3
DAXX	HDAC1
DAXX	CALCOCO2
CTNNB1	ZFYVE9
CTNNB1	SMAD4
CTNNB1	SMAD3
CTNNB1	NR5A1
CTNNB1	NFKB1
CTNNB1	NCOA2
CTNNB1	FOXO1
CTNNB1	FHL2
CTNNB1	EP300
CTNNB1	EGFR
CREBBP	TRIP4
CREBBP	STAT3
CREBBP	SMAD4
CREBBP	SMAD3
CREBBP	RELA
CREBBP	PIAS3
CREBBP	PIAS1
CREBBP	PELP1
CREBBP	PCAF
CREBBP	NR3C1
CREBBP	NFATC2
CREBBP	NCOA3
CREBBP	NCOA2
CREBBP	NCOA1
CREBBP	MDM2
CREBBP	JUN
CREBBP	HTATIP
CREBBP	HDAC1
CREBBP	GAK
CREBBP	FOXO1
CREBBP	FHL2
CREBBP	ESR1
CREBBP	EP300
CREBBP	DAXX
CREBBP	CTNNB1
CDK9	RELA
CDK9	RB1
CDK9	NFKB1
CDK9	IL6ST
CDK7	GTF2H1
CDK7	ESR1
CDK6	RB1
CDK6	CTNNB1
CDK6	CDC37
CDK6	ATXN1
CDC25B	YWHAQ
CDC25B	PCAF
CDC25B	ESR1
CDC25B	CREBBP
CDC2	TLE1
CDC2	RB1
CDC2	MEF2C
CDC2	MAPT
CDC2	HTATIP
CDC2	CDK7
CDC2	CDC25B
CCNH	GTF2H1
CCNH	ESR1
CCNH	CDK7
CCNH	CDC2
CCNE1	CDC2
CCND1	STAT3
CCND1	SP1
CCND1	RUNX1
CCND1	RB1
CCND1	PCAF
CCND1	NCOA3
CCND1	NCOA1
CCND1	HDAC1
CCND1	ESR1
CCND1	EP300
CCND1	CTNNB1
CCND1	CDK6
CCND1	BRCA1
CAV1	PTEN
CAV1	MAPK1
CAV1	FLNA
CAV1	ESR1
CAV1	EGFR
CASP7	RB1
CASP7	NEDD4
CASP7	MEF2A
CASP7	MAPT
CASP3	SP1
CASP3	RB1
CASP3	PXN
CASP3	NEDD4
CASP3	MEF2A
CASP3	MDM2
CASP3	MAPT
CASP3	HMGB1
CASP3	GSN
CASP3	CTNNB1
CASP1	NEDD4
CASP1	MAPT
CASP1	EGFR
CALR3	NR3C1
BRCA1	UBB
BRCA1	STAT3
BRCA1	SP1
BRCA1	SMAD4
BRCA1	SMAD3
BRCA1	RELA
BRCA1	RB1
BRCA1	POU2F1
BRCA1	NFKB1
BRCA1	JUN
BRCA1	HDAC1
BRCA1	FHL2
BRCA1	ESR1
BRCA1	EP300
BRCA1	CREBBP
BRCA1	CDK7
BRCA1	CDC2
BRCA1	CASP3
BAG1	RB1
BAG1	RAF1
BAG1	NR3C1
BAG1	ESR1
ATF2	UBE2I
ATF2	SMAD4
ATF2	SMAD3
ATF2	RB1
ATF2	JUN
ATF2	GTF2F2
ATF2	EP300
AKT1	RUNX2
AKT1	RAF1
AKT1	PTEN
AKT1	MDM2
AKT1	HSP90AA1
AKT1	FOXO1
AKT1	ESR1
AKT1	EP300
AKT1	CDC37
AKT1	CASP3
AKT1	BRCA1
AKT1	ATXN1
AES	RELA
AES	POU2F1
AES	HMGB1
AR	ZMIZ1
AR	XRCC6
AR	XRCC5
AR	WIPI1
AR	UXT
AR	UBE3A
AR	UBE2I
AR	TSG101
AR	TRIP4
AR	TRIM24
AR	TMF1
AR	TGIF1
AR	TGFB1I1
AR	SVIL
AR	SUMO1
AR	STAT3
AR	SRY
AR	SPDEF
AR	SP1
AR	SMAD4
AR	SMAD3
AR	SMAD1
AR	SLC25A4
AR	SART3
AR	RUNX2
AR	RUNX1
AR	RNF4
AR	RNF14
AR	RNASEL
AR	RELA
AR	RCHY1
AR	RBAK
AR	RB1
AR	RANBP9
AR	RAN
AR	RAF1
AR	RAD9A
AR	RAD54L2
AR	RAC3
AR	PXN
AR	PTEN
AR	PSMC3IP
AR	PRPF6
AR	PRMT1
AR	POU5F1
AR	POU2F1
AR	PNRC2
AR	PNRC1
AR	PIAS4
AR	PIAS3
AR	PIAS2
AR	PIAS1
AR	PELP1
AR	PCAF
AR	PAK6
AR	PA2G4
AR	NSD1
AR	NRIP1
AR	NR5A1
AR	NR3C1
AR	NR2C2
AR	NR2C1
AR	NR0B2
AR	NR0B1
AR	NONO
AR	NISCH
AR	NFKB1
AR	NCOR2
AR	NCOR1
AR	NCOA4
AR	NCOA3
AR	NCOA2
AR	NCOA1
AR	MYST2
AR	MYBBP1A
AR	MED14
AR	MED1
AR	MDM2
AR	MAPK1
AR	KLK2
AR	JUN
AR	JMJD1C
AR	IQWD1
AR	IL6ST
AR	IDE
AR	IARS
AR	HTATIP
AR	HSP90AA1
AR	HMGB1
AR	HIPK3
AR	HDAC1
AR	GTF2H1
AR	GTF2F2
AR	GTF2F1
AR	GSN
AR	GNB2L1
AR	GAPDH
AR	GAK
AR	FOXO1
AR	FOXA1
AR	FLNA
AR	FHL2
AR	ETV5
AR	ESR1
AR	EP300
AR	EGFR
AR	EFCAB6
AR	DDC
AR	DAXX
AR	DAP3
AR	CTNNB1
AR	CREBBP
AR	COX5B
AR	CDK9
AR	CDK7
AR	CDK6
AR	CDC37
AR	CDC25B
AR	CDC2
AR	CCNH
AR	CCNE1
AR	CCND1
AR	CAV1
AR	CASP7
AR	CASP3
AR	CASP1
AR	CALR3
AR	BRCA1
AR	BAG1
AR	ATF2
AR	APPBP2
AR	APOL2
AR	AOF2
AR	AKT1
AR	AES
DAZ4	QKI
DAZ4	BOLL
PUM2	NANOS1
PUM2	MED23
PUM2	DAZ4
PUM2	DAZ3
DZIP3	ATXN1
DZIP1	DAZ4
DAZL	PUM2
DAZL	DAZAP2
DAZL	DAZAP1
DAZL	DAZ4
DAZAP2	ZNF581
DAZAP2	ZFYVE9
DAZAP2	ZFAND2B
DAZAP2	WWP1
DAZAP2	UBQLN4
DAZAP2	UBC
DAZAP2	UBB
DAZAP2	UBAC1
DAZAP2	TOLLIP
DAZAP2	TLE1
DAZAP2	STAM2
DAZAP2	SOX6
DAZAP2	SMURF2
DAZAP2	41884
DAZAP2	RPS27A
DAZAP2	RNF208
DAZAP2	RHOXF2
DAZAP2	RHOXF1
DAZAP2	RBPMS
DAZAP2	RBM9
DAZAP2	POLI
DAZAP2	PLSCR1
DAZAP2	NOC4L
DAZAP2	NEDD4
DAZAP2	NDUFA5
DAZAP2	LMO2
DAZAP2	HGS
DAZAP2	GPSM1
DAZAP2	FLJ20433
DAZAP2	FAM46C
DAZAP2	DCUN1D1
DAZAP2	CCDC120
DAZAP2	CALCOCO2
DAZAP2	C1orf94
DAZAP2	BATF2
DAZAP2	BAG3
DAZAP2	ATXN1
DAZAP2	AATF
DAZ1	BOLL
DAZ1	PUM2
DAZ1	DZIP3
DAZ1	DZIP1
DAZ1	DAZL
DAZ1	DAZAP2
