# Supplementary material for: Systematic Analysis of Protein Interaction Network Associated with Azoospermia
Source: Int J Mol Sci. 2016 Nov 10;17(11):1857. doi: 10.3390/ijms17111857 (PMC5133857; doi:10.3390/ijms17111857)
Supplement: Supplementary file 1 [file ijms-17-01857-s001.zip › ijms-145224-Supplementary Materials/PPI for the small azoospermia network.txt]

PPI OF SMALL NETWORK
YWHAQ	UBQLN4
RBMY1A1	KHDRBS3
QKI	RBM9
HGS	UBQLN4
DAZ4	QKI
PUM2	DAZ4
DAZL	PUM2
DAZL	DAZAP2
DAZL	DAZ4
DAZ1	PUM2
DAZ1	DAZL
DAZ1	DAZAP2
NEDD4	HGS
MAPT	UBB
MAPT	MAPK1
MAPT	AATF
UBB	HGS
DAZAP2	UBB
DAZAP2	TLE1
DAZAP2	PLSCR1
DAZAP2	NEDD4
DAZAP2	HGS
DAZAP2	UBQLN4
DAZAP2	RBM9
DAZAP2	CALCOCO2
DAZAP2	AATF
DAZAP2	ATXN1
UBE2I	SUMO1
UBE2I	HGS
SP1	NCOR1
SP1	AATF
SMAD4	UBE2I
SMAD4	UBB
SMAD4	SP1
SMAD4	MAPK1
SMAD3	SP1
SMAD3	SMAD4
SMAD3	MAPK1
SMAD3	HGS
RELA	SP1
RB1	SP1
RB1	GNB2L1
RB1	AATF
PXN	PABPC1
PRMT1	QKI
PRMT1	KHDRBS3
NR3C1	UBE2I
NR3C1	UBB
NR3C1	SUMO1
NR3C1	SMAD3
NR3C1	RELA
NR3C1	NCOR1
NR3C1	MAPK1
NR3C1	JUN
MAPK1	SP1
MAPK1	RB1
MAPK1	PXN
JUN	UBE2I
JUN	UBB
JUN	SUMO1
JUN	SP1
JUN	SMAD4
JUN	SMAD3
JUN	RELA
JUN	RB1
HDAC1	UBE2I
HDAC1	SP1
HDAC1	RELA
HDAC1	RB1
HDAC1	NCOR1
GNB2L1	PABPC1
FLNA	SMAD3
EGFR	UBB
EGFR	PLSCR1
EGFR	MAPK1
EGFR	HGS
EGFR	ESR1
CDC2	TLE1
CDC2	RB1
CDC2	MAPT
ESR1	UBE2I
ESR1	SP1
ESR1	SMAD4
ESR1	SMAD3
ESR1	RELA
ESR1	RBM9
ESR1	RB1
ESR1	PRMT1
ESR1	NCOR1
ESR1	MAPK1
ESR1	JUN
EP300	UBE2I
EP300	SP1
EP300	SMAD4
EP300	SMAD3
EP300	RELA
EP300	RB1
EP300	JUN
EP300	HDAC1
EP300	ESR1
CASP3	SP1
CASP3	RB1
CASP3	PXN
CASP3	NEDD4
CASP3	MAPT
BRCA1	UBB
BRCA1	SP1
BRCA1	SMAD4
BRCA1	SMAD3
BRCA1	RELA
BRCA1	RB1
BRCA1	JUN
BRCA1	HDAC1
BRCA1	ESR1
BRCA1	EP300
BRCA1	CDC2
BRCA1	CASP3
ATXN1	UBQLN4
ATXN1	UBE2I
ATXN1	RBM9
ATXN1	NCOR1
AR	UBE2I
AR	SUMO1
AR	SP1
AR	SMAD4
AR	SMAD3
AR	RELA
AR	RB1
AR	PXN
AR	PRMT1
AR	NR3C1
AR	NCOR1
AR	MAPK1
AR	JUN
AR	HDAC1
AR	GNB2L1
AR	FLNA
AR	ESR1
AR	EP300
AR	EGFR
AR	CDC2
AR	CASP3
AR	BRCA1
AR	AKT1
AKT1	ESR1
AKT1	EP300
AKT1	CASP3
AKT1	BRCA1
AKT1	ATXN1
CREBBP	SMAD4
CREBBP	SMAD3
CREBBP	RELA
CREBBP	NR3C1
CREBBP	JUN
CREBBP	HDAC1
CREBBP	ESR1
CREBBP	EP300
